# Supplementary material for: Abrogation of Cellular Senescence Induced by Temozolomide in Glioblastoma Cells: Search for Senolytics
Source: Cells. 2022 Aug 19;11(16):2588. doi: 10.3390/cells11162588 (PMC9406955; doi:10.3390/cells11162588)
Supplement: Supplementary file 1 [file cells-11-02588-s001.zip]

Archive with 1 entries (1 files):
- cells-1861459-supplementary.pdf
